# Supplementary material for: Genome-Wide Association Study of Body Conformation Traits by Whole Genome Sequencing in Dazu Black Goats
Source: Animals (Basel). 2022 Feb 23;12(5):548. doi: 10.3390/ani12050548 (PMC8908837; doi:10.3390/ani12050548)
Supplement: Supplementary file 1 [file animals-12-00548-s001.zip]

Archive with 8 entries (8 files):
- Figure S1 The National Standard for the body measurements of Goats in China.pdf
- Figure S2 Frequency and test_normal distribution.pdf
- Figure S3 kinship relationships.pdf
- Table S1 production performance.xlsx
- Table S2 SNP statistics of all sample.xlsx
- Table S3 significant SNP.xlsx
- Table S4 GO terms analysis.xlsx
- Table S5 KEGG.xlsx
