# Supplementary material for: Genome-Wide Association Study of Body Conformation Traits by Whole Genome Sequencing in Dazu Black Goats
Source: Animals (Basel). 2022 Feb 23;12(5):548. doi: 10.3390/ani12050548 (PMC8908837; doi:10.3390/ani12050548)
Supplement: Supplementary file 1 [file animals-12-00548-s001.zip › Table S1 production performance.xlsx]

## Sheet: Sheet1
ID	BH(cm)	BL(cm)	HG(cm)	CC(cm)	CW(cm)	CD(cm)
sample1	64.7	78.5	82.2	8.7	16.3	29.2
sample2	64.7	69.5	75.7	7.3	18.1	30
sample3	63.9	64.1	76	7.4	16.9	30.4
sample4	64.4	68.7	79.4	8.2	17.9	25.9
sample5	62.5	74	80.9	8.3	16.9	24.9
sample6	60.2	71.9	83	9.6	19.1	31.2
sample7	64.7	67	79.8	7.7	15.2	27.9
sample8	64.5	65.9	77.4	8.3	18.1	30.4
sample9	65	64.4	81.1	9.1	16.5	28.6
sample10	58.6	71.6	73.6	7.2	16.7	30.2
sample11	58	65.4	71.8	7.1	14	30.5
sample12	67	69.2	87.7	8.2	19.2	31
sample13	61.7	67.6	79.7	7.7	16.5	29
sample14	67.1	74.5	86.5	8.1	18.4	31.2
sample15	59.1	65.4	79.8	7.8	18	29.8
sample16	60.1	68	74.8	7.2	16	29.6
sample17	57.6	63.1	75	7.8	17.1	27.4
sample18	60.5	62.7	83.3	7.7	16.2	38.3
sample19	64.3	66.8	78.8	7.4	15.3	27.5
sample20	60.7	66	81.9	9.5	16.3	30
sample21	59.6	68.5	77.2	8.4	15	26.8
sample22	66.8	60.2	82.7	8.2	17.4	28.8
sample23	57.6	70.5	82.3	8.4	20	32.5
sample24	59.1	68.1	86.2	7.7	20	30.1
sample25	64.5	66.3	78.1	8.3	16.7	28.7
sample26	72.8	78.4	88.2	9.3	19.6	33.1
sample27	60.2	72.1	78.1	8.4	18	28.7
sample28	65.7	72.5	81.9	8.2	17	29
sample29	65.3	74.1	86.7	7.9	18.5	31
sample30	58.3	58.6	76.1	6.8	16.2	29.6
sample31	60.9	66	78.2	7.9	15.6	29.2
sample32	61.4	64.4	80.4	7.8	18	26.4
sample33	63.5	64.5	84	8.6	16	24.3
sample34	66.5	69	88.6	8.3	16.6	32.9
sample35	59.6	64.4	68.7	7.4	15	27.2
sample36	64.8	66.1	83.2	8.2	19	33.1
sample37	57.7	67.5	72	7.5	16.5	26.3
sample38	63.7	64.5	73.8	7.1	17	28.5
sample39	67.5	69.3	82.3	7.9	16.9	31.7
sample40	63.8	60.4	79	7.2	8.2	28.4
sample41	59.5	70.9	76.6	8	16.3	20.7
sample42	64.5	72.9	84.7	9.8	19.5	32.3
sample43	65.4	78	99.5	9	22.5	34.2
sample44	64.9	67.1	81.3	8.5	16.4	31.5
sample45	67	70.8	84.4	9.3	17	29
sample46	63.5	60.5	80.3	7.5	16	27.5
sample47	57.8	67	87.1	7.7	21.4	31
sample48	62.5	71	78.9	8.4	14.8	30.1
sample49	63.5	67.4	82.6	8.6	20	29.8
sample50	64.6	63.3	77.9	8.1	16	29.9
sample51	63.8	69	84.4	7.9	20.8	27.4
sample52	69.3	64.8	84.8	8.2	18.8	29.1
sample53	63.8	66.4	77.4	8.2	18.9	29
sample54	58.1	72	80.6	7.8	22.5	30.3
sample55	58.6	59.3	79.8	7.6	17.5	29
sample56	65.2	67.3	81.8	8.2	16.1	32.5
sample57	59.3	61.3	74.5	8.4	12	27
sample58	62.6	66.8	84.4	7.7	15.7	31.9
sample59	65.5	68.1	83.4	7.9	19.9	35.7
sample60	64.5	76	76.7	7.9	15.5	30
sample61	62	66.5	87	7.4	17	28.5
sample62	64.3	65	73	7.8	15	27.6
sample63	63.6	68.6	72.1	7.6	14.2	28.9
sample64	67.5	71.2	79	7.7	17.1	30.3
sample65	61.1	71.6	80.2	8.3	12.1	28.9
sample66	68.9	73	92.6	8.9	16.9	29.5
sample67	66.6	68.6	84.8	8.4	17.2	27.6
sample68	64.8	64.2	77.2	7.6	18	29.8
sample69	67	73	81.5	8	17.3	31.6
sample70	65.6	66.5	75.9	7.6	15.8	30
sample71	63.4	66.6	95.8	7.3	18.2	32.5
sample72	67.5	54.3	77.8	7.4	15	30.6
sample73	64.1	70.5	79.5	7.7	16.8	29.9
sample74	68.8	68.6	79.4	8.1	15	29.4
sample75	60.5	65	70.6	8.2	14	20.5
sample76	63.2	67.1	77.4	8	16	30.5
sample77	67.5	73.6	75.2	8.3	17.2	29
sample78	62	67	75	7.3	16	25
sample79	67.2	67.9	77.1	7.7	15.4	29.2
sample80	70.4	62.4	84.8	8.7	20	30
sample81	64.8	58.8	82.3	7.4	18.5	29
sample82	65.8	60.8	81.3	8.3	18	25
sample83	57.6	57.5	79.1	9	12.9	25.5
sample84	56.8	67.5	95	8.8	19.5	34
sample85	64.1	62.6	78.3	7.8	17.9	25.6
sample86	67.6	73.2	86.8	10.3	19.9	34.8
sample87	64	67.9	78	8.2	15.5	27.1
sample88	58.2	65.5	86.4	7	22.3	32.5
sample89	59	63.5	76.1	7.3	15.1	28.9
sample90	61.5	73.5	80	7.6	18	28
sample91	65	63.5	74	7.6	14.2	27.9
sample92	64.5	73.5	82	7.8	15.5	28.5
sample93	68	71	75	7.8	14.5	30.4
sample94	69	63.5	93.4	7.3	14	30
sample95	54.8	62.5	85.9	8.5	16	33
sample96	69	70	83.8	8.7	15.5	29
sample97	64.3	71.5	93.9	8.9	18.5	31.2
sample98	66.5	76	89	8.7	19.9	35.2
sample99	62.4	61.3	80.2	8.2	15.8	29
sample100	66	70.9	80	8.2	14.2	29.2
sample101	63.4	62	86.5	7.8	18.5	32.5
sample102	67	68.5	79.4	7.9	15.1	30.6
sample103	67.1	66.2	82.2	8.4	18.6	31.5
sample104	64.3	69.2	88.7	8.8	18.4	30
sample105	75.5	61.4	77.9	7.9	17	28.4
sample106	50.4	63.8	79.1	7.9	18	29
sample107	63.1	68	84.5	8.7	19	30
sample108	64	63.3	79.7	8.4	15.1	30.6
sample109	60.4	66.4	77.1	8	18.5	29.7
sample110	60.4	70.1	84.9	8	17	31.3
sample111	60.4	61.8	77.4	8.6	14.4	29.2
sample112	62.9	67.6	83.1	8.5	17.9	30
sample113	60.4	65.5	82.3	7.8	18.2	30.9
sample114	58.5	61.4	85.9	8.1	18.4	30.1
sample115	67.4	68.4	86.2	8.7	18.4	31.1
sample116	63.5	66.6	80.8	8	16.3	29.6
sample117	63.6	62.7	80	7.8	15.2	29.6
sample118	64.6	62.3	89.4	8.6	16.9	28.2
sample119	66.1	67.2	86.2	7.8	18.4	31.6
sample120	67.2	64.2	79.3	8	18.2	28.8
sample121	60.5	60.4	80.1	8.3	15	30.3
sample122	62.2	64.3	78.3	8.5	16.2	27.9
sample123	64.3	65.1	83.8	8.4	18.8	32.1
sample124	60.9	63.3	87	8.2	19.5	31.2
sample125	61.9	65.7	79.3	8	18.3	28.8
sample126	63.2	69.5	85.6	7.9	16.2	31.9
sample127	64.2	69.9	77.8	8.8	15	27
sample128	64.8	71.7	84.8	8.7	17.8	32
sample129	64.5	69	81.4	8.2	17.4	29.6
sample130	65	69.4	77.5	8	16	28.1
sample131	66.9	77.5	91.4	9.6	21.3	33.7
sample132	62.4	64.6	75.4	8.4	17.2	29.5
sample133	66	73.7	85.6	8.6	15.6	30.8
sample134	66.1	68.9	83.7	7.6	17.2	29.9
sample135	62.9	65.8	92.3	9	19	28
sample136	60.3	64.9	74.7	7.6	18	29.2
sample137	65.6	65.4	81.1	8.6	16.3	30
sample138	71	71	93.2	8.4	23.9	34.4
sample139	65.3	72.8	88.2	7.8	18.9	32.2
sample140	64.8	65.4	77.2	8.1	15.3	30.4
sample141	60.7	71.4	89.4	8.8	20.8	33.8
sample142	64.3	68.5	82.6	8.6	15.8	29.6
sample143	63	66.6	76.1	8.3	16	28.4
sample144	60.6	60.9	77.3	8.2	13.8	29.5
sample145	68.4	68.7	89.6	8.4	19	32.2
sample146	62.6	64.1	83.5	8.2	18	27.3
sample147	65.5	71.1	83.5	8.2	16.2	29.6
sample148	65.5	64.8	86.3	8.1	17.4	31
sample149	56.9	65.8	84.3	8.4	17.8	30
sample150	60.4	68.6	92.6	8	20.9	34.5
