# Supplementary material for: Genome-Wide Association Study of Body Conformation Traits by Whole Genome Sequencing in Dazu Black Goats
Source: Animals (Basel). 2022 Feb 23;12(5):548. doi: 10.3390/ani12050548 (PMC8908837; doi:10.3390/ani12050548)
Supplement: Supplementary file 1 [file animals-12-00548-s001.zip › Table S2 SNP statistics of all sample.xlsx]

## Sheet: Sheet1
SampleID	SNPnumber	Transition	Transversion	Ti/Tv	Heterozygosity	Homozygosity
1	7244035	5080074	2163961	2.34	3344498	3899537
2	7370066	5168923	2201143	2.34	3399433	3970633
3	7383902	5178373	2205529	2.34	3481428	3902474
4	6553819	4601007	1952812	2.35	2780729	3773090
5	6930136	4860231	2069905	2.34	2999012	3931124
6	7652013	5366495	2285518	2.34	3824445	3827568
7	6500288	4561249	1939039	2.35	2685000	3815288
8	7304059	5124322	2179737	2.35	3449407	3854652
9	6451559	4527904	1923655	2.35	2643791	3807768
10	7040968	4938012	2102956	2.34	3093781	3947187
11	6670168	4684185	1985983	2.35	2845024	3825144
12	7777784	5453642	2324142	2.34	3871778	3906006
13	6907679	4847240	2060439	2.35	3020354	3887325
14	6429710	4514332	1915378	2.35	2628858	3800852
15	6708909	4707863	2001046	2.35	2802056	3906853
16	6326259	4444245	1882014	2.36	2647551	3678708
17	6984853	4895999	2088854	2.34	3032640	3952213
18	7612804	5338512	2274292	2.34	3753869	3858935
19	6704822	4705720	1999102	2.35	2785633	3919189
20	6832451	4792580	2039871	2.34	3001806	3830645
21	7067208	4954242	2112966	2.34	3032554	4034654
22	6260867	4397567	1863300	2.36	2520263	3740604
23	7113379	4990332	2123047	2.35	3229200	3884179
24	7073678	4963362	2110316	2.35	2929016	4144662
25	6897199	4840633	2056566	2.35	3117203	3779996
26	7379771	5175775	2203996	2.34	3461883	3917888
27	6632726	4658337	1974389	2.35	2897236	3735490
28	6813463	4779312	2034151	2.34	2973619	3839844
29	6257511	4395407	1862104	2.36	2591244	3666267
30	8025818	5626016	2399802	2.34	4087108	3938710
31	7845194	5499523	2345671	2.34	3876655	3968539
32	6466930	4538815	1928115	2.35	2747273	3719657
33	7252364	5085429	2166935	2.34	3233022	4019342
34	6227672	4374631	1853041	2.36	2340014	3887658
35	6601426	4632258	1969168	2.35	2746588	3854838
36	7726378	5415600	2310778	2.34	3733005	3993373
37	6677109	4690653	1986456	2.36	2852669	3824440
38	6312913	4431070	1881843	2.35	2531782	3781131
39	6633715	4655541	1978174	2.35	2785248	3848467
40	6394803	4491478	1903325	2.35	2716675	3678128
41	6830570	4792327	2038243	2.35	2964773	3865797
42	6411141	4501878	1909263	2.35	2760537	3650604
43	6769790	4748637	2021153	2.34	3090839	3678951
44	7316624	5132534	2184090	2.34	3569451	3747173
45	6445001	4530631	1914370	2.36	2663010	3781991
46	7077233	4964542	2112691	2.34	3179342	3897891
47	6334087	4446285	1887802	2.35	2595107	3738980
48	6332055	4444845	1887210	2.35	2526538	3805517
49	7071203	4960816	2110387	2.35	3129821	3941382
50	7215098	5061226	2153872	2.34	3320412	3894686
51	6477156	4548338	1928818	2.35	2809242	3667914
52	7584339	5321020	2263319	2.35	3675956	3908383
53	6712456	4711705	2000751	2.35	3051914	3660542
54	7337102	5149571	2187531	2.35	3396108	3940994
55	8101469	5675569	2425900	2.33	4111928	3989541
56	8082854	5663930	2418924	2.34	4136153	3946701
57	7817762	5482698	2335064	2.34	3862698	3955064
58	6918498	4854898	2063600	2.35	2983620	3934878
59	7876450	5524459	2351991	2.34	3957171	3919279
60	7433048	5218539	2214509	2.35	3448886	3984162
61	7849052	5506550	2342502	2.35	3924435	3924617
62	7847275	5499488	2347787	2.34	3903101	3944174
63	8111025	5685231	2425794	2.34	4224036	3886989
64	7240449	5082631	2157818	2.35	3309322	3931127
65	7589450	5327028	2262422	2.35	3510229	4079221
66	7270026	5107987	2162039	2.36	3450878	3819148
67	7515673	5268841	2246832	2.34	3655489	3860184
68	7653649	5370340	2283309	2.35	3729119	3924530
69	7048200	4947540	2100660	2.35	3326441	3721759
70	6932846	4867664	2065182	2.35	2993244	3939602
71	7525411	5279042	2246369	2.35	3616207	3909204
72	7601724	5330254	2271470	2.34	3600755	4000969
73	7164442	5030360	2134082	2.35	3233581	3930861
74	7814696	5483361	2331335	2.35	3918507	3896189
75	7988552	5599376	2389176	2.34	3993847	3994705
76	7713264	5409521	2303743	2.34	3772004	3941260
77	8449474	5916549	2532925	2.33	4573150	3876324
78	6535904	4585656	1950248	2.35	2653837	3882067
79	6974928	4894552	2080376	2.35	3030865	3944063
80	7058603	4959174	2099429	2.36	3173459	3885144
82	7707444	5408318	2299126	2.35	3802534	3904910
83	7941863	5563020	2378843	2.33	3870710	4071153
84	7728194	5422346	2305848	2.35	3836435	3891759
85	7943060	5570615	2372445	2.34	4008124	3934936
86	7903625	5542716	2360909	2.34	4056034	3847591
87	7047248	4947789	2099459	2.35	3144677	3902571
88	7565237	5310803	2254434	2.35	3684389	3880848
89	7892858	5532338	2360520	2.34	3873385	4019473
90	7850199	5507317	2342882	2.35	3974883	3875316
91	7580760	5321265	2259495	2.35	3770184	3810576
92	7078735	4970948	2107787	2.35	3224680	3854055
93	7296024	5122788	2173236	2.35	3265154	4030870
94	7408449	5200885	2207564	2.35	3482471	3925978
95	7900555	5540023	2360532	2.34	3924070	3976485
96	8153858	5715672	2438186	2.34	4305638	3848220
97	7510288	5268388	2241900	2.34	3523460	3986828
98	7195274	5048714	2146560	2.35	3245518	3949756
99	7395388	5189456	2205932	2.35	3573613	3821775
100	7316997	5137858	2179139	2.35	3327664	3989333
101	7232365	5077057	2155308	2.35	3304730	3927635
102	7304393	5126540	2177853	2.35	3357780	3946613
103	6706858	4703635	2003223	2.34	2884679	3822179
103	6392788	4484780	1908008	2.35	2643679	3749109
104	7038870	4938089	2100781	2.35	3215894	3822976
105	7145654	5010668	2134986	2.34	3264867	3880787
106	6948224	4875702	2072522	2.35	3038231	3909993
107	7472912	5237810	2235102	2.34	3559910	3913002
108	6760818	4742890	2017928	2.35	2895553	3865265
109	7226456	5070162	2156294	2.35	3281927	3944529
110	6940994	4872615	2068379	2.35	3045279	3895715
111	7030201	4930245	2099956	2.34	3167276	3862925
112	7281167	5108993	2172174	2.35	3399257	3881910
113	7224322	5066688	2157634	2.34	3273976	3950346
114	7354748	5164649	2190099	2.35	3449859	3904889
115	7103587	4982589	2120998	2.34	3159647	3943940
116	7520251	5273037	2247214	2.34	3595890	3924361
117	7574588	5314734	2259854	2.35	3704842	3869746
118	7108243	4986652	2121591	2.35	3194470	3913773
119	6434412	4515338	1919074	2.35	2744137	3690275
120	6406362	4494340	1912022	2.35	2656005	3750357
121	6287890	4413980	1873910	2.35	2568064	3719826
122	6947838	4871630	2076208	2.34	3036584	3911254
123	6811656	4778538	2033118	2.35	2925410	3886246
124	7057039	4947530	2109509	2.34	3086039	3971000
125	6555944	4601666	1954278	2.35	2662165	3893779
126	7490088	5251864	2238224	2.34	3534197	3955891
127	7318840	5130752	2188088	2.34	3403891	3914949
128	6760055	4742271	2017784	2.35	2903361	3856694
129	7313464	5132265	2181199	2.35	3584696	3728768
130	6698743	4696933	2001810	2.34	2796419	3902324
131	6712705	4705908	2006797	2.34	2829711	3882994
132	6826393	4789484	2036909	2.35	3009184	3817209
133	6860584	4811189	2049395	2.34	3023493	3837091
134	6623748	4643295	1980453	2.34	2858049	3765699
135	7138608	5007809	2130799	2.35	3212315	3926293
136	7008134	4916140	2091994	2.34	3018937	3989197
137	6698264	4702052	1996212	2.35	2875436	3822828
138	6770681	4748594	2022087	2.34	2992867	3777814
139	7038836	4935168	2103668	2.34	3312258	3726578
140	7479371	5243219	2236152	2.34	3659623	3819748
141	6615815	4645849	1969966	2.35	2939226	3676589
142	7658185	5367804	2290381	2.34	3720728	3937457
143	6348440	4456767	1891673	2.35	2526316	3822124
144	7256010	5089201	2166809	2.34	3418917	3837093
145	6552671	4603593	1949078	2.36	3007294	3545377
146	6453475	4532852	1920623	2.36	2664816	3788659
147	6340155	4447963	1892192	2.35	2745758	3594397
148	7561355	5300590	2260765	2.34	3647079	3914276
149	6695056	4693027	2002029	2.34	2805882	3889174
150	6483011	4552895	1930116	2.35	2670955	3812056
