# Supplementary material for: Genome-Wide Association Study of Body Conformation Traits by Whole Genome Sequencing in Dazu Black Goats
Source: Animals (Basel). 2022 Feb 23;12(5):548. doi: 10.3390/ani12050548 (PMC8908837; doi:10.3390/ani12050548)
Supplement: Supplementary file 1 [file animals-12-00548-s001.zip › Table S3 significant SNP.xlsx]

## Sheet: Sheet1
Phenotype	SNP	functional_region	Chr	Position	Gene	Alle1	Alle2	MAF	Effect	P_value
BH	rs642137876	intronic	27	32151219	ENSCHIG00000017110	T	C	0.08	-3.65177	9.45995e-09
BL	rs655646926	intronic	24	45994903	PSTPIP2	A	G	0.38	2.52929	1.60009e-08
CC	rs657702661	intergenic	2	103944705	FIGN(dist=360541),GRB14(dist=503422)	A	G	0.05	0.742241	2.71954e-08
	rs636617851	intronic	8	75422668	UBAP1	A	G	0.01	1.7757	3.84294e-08
	rs670449900	intergenic	8	75795994	CNTFR(dist=13458),RPP25L(dist=6123)	C	T	0.01	1.7757	3.84294e-08
	rs647295834	intergenic	8	75798860	CNTFR(dist=16324),RPP25L(dist=3257)	G	C	0.01	1.7757	3.84294e-08
	rs668193479	intergenic	8	75865833	ENSCHIG00000025603(dist=8665),CCL19(dist=7872)	C	T	0.01333	1.25037	4.69332e-08
	rs643731064	intergenic	8	75867639	ENSCHIG00000025603(dist=10471),CCL19(dist=6066)	C	T	0.01	1.7757	3.84294e-08
	rs666998583	intergenic	8	75877594	CCL19(dist=1358),CCL21(dist=18210)	C	G	0.01	1.7757	3.84294e-08
	rs640832302	intergenic	8	75878297	CCL19(dist=2061),CCL21(dist=17507)	T	C	0.01	1.7757	3.84294e-08
	rs666357715	intronic	8	76419188	FRMD3	T	A	0.01	1.7757	3.84294e-08
	none	intergenic	8	107688170	TLR4(dist=961880),BRINP1(dist=640354)	T	C	0.01	1.7757	3.84294e-08
	rs670590696	intergenic	8	107744549	TLR4(dist=1018259),BRINP1(dist=583975)	A	C	0.01	1.7757	3.84294e-08
	rs637147935	intergenic	8	107744790	TLR4(dist=1018500),BRINP1(dist=583734)	T	C	0.01	1.7757	3.84294e-08
	rs670410073	intergenic	8	107747744	TLR4(dist=1021454),BRINP1(dist=580780)	G	A	0.01	1.7757	3.84294e-08
	rs660330055	intergenic	8	107749153	TLR4(dist=1022863),BRINP1(dist=579371)	G	A	0.01	1.7757	3.84294e-08
	rs638097190	intergenic	8	107803457	TLR4(dist=1077167),BRINP1(dist=525067)	C	T	0.01333	1.28561	2.18987e-08
	rs652303676	intergenic	8	108670913	BRINP1(dist=199227),CDK5RAP2(dist=869960)	A	T	0.01	1.7757	3.84294e-08
	rs642324337	intergenic	8	108672507	BRINP1(dist=200821),CDK5RAP2(dist=868366)	C	T	0.01	1.7757	3.84294e-08
	rs643818529	intergenic	8	108673294	BRINP1(dist=201608),CDK5RAP2(dist=867579)	C	G	0.01	1.7757	3.84294e-08
	rs637421391	intergenic	8	108676143	BRINP1(dist=204457),CDK5RAP2(dist=864730)	G	A	0.01	1.7757	3.84294e-08
	none	intergenic	8	108691498	BRINP1(dist=219812),CDK5RAP2(dist=849375)	G	C	0.01	1.7757	3.84294e-08
	rs664862379	intergenic	8	108779397	BRINP1(dist=307711),CDK5RAP2(dist=761476)	G	A	0.01	1.7757	3.84294e-08
	rs659491474	intergenic	8	108781643	BRINP1(dist=309957),CDK5RAP2(dist=759230)	G	A	0.01333	1.57496	1.8121e-08
	rs652250042	intergenic	8	108782575	BRINP1(dist=310889),CDK5RAP2(dist=758298)	G	A	0.01333	1.57496	1.8121e-08
	rs647423494	intergenic	8	109129210	BRINP1(dist=657524),CDK5RAP2(dist=411663)	G	A	0.01667	1.02269	5.21069e-08
	rs667780827	intergenic	8	109131062	BRINP1(dist=659376),CDK5RAP2(dist=409811)	T	C	0.02	1.29624	2.60455e-08
	none	intergenic	8	109202525	BRINP1(dist=730839),CDK5RAP2(dist=338348)	G	A	0.02333	1.11022	3.60738e-09
	none	intergenic	8	109253296	BRINP1(dist=781610),CDK5RAP2(dist=287577)	G	A	0.01	1.7757	3.84294e-08
	rs663157928	intergenic	10	20167427	SIPA1L1(dist=31335),PCNX1(dist=227190)	G	A	0.02333	1.02678	5.66216e-08
	rs635824038	intergenic	12	51705478	FGF9(dist=337849),SGCG(dist=350137)	C	T	0.03	0.96061	2.48786e-08
	none	intergenic	12	51707072	FGF9(dist=339443),SGCG(dist=348543)	C	G	0.02667	0.999321	2.72831e-08
	rs641494731	intergenic	12	51712500	FGF9(dist=344871),SGCG(dist=343115)	G	A	0.04	0.700813	4.36407e-08
	rs638886653	intergenic	12	51712790	FGF9(dist=345161),SGCG(dist=342825)	G	C	0.02667	1.03318	8.97107e-09
	rs668983755	intergenic	12	51713031	FGF9(dist=345402),SGCG(dist=342584)	C	T	0.03	0.930997	3.32515e-09
	rs644631888	intronic	13	16498634	CAMK1D	G	A	0.02	1.01962	1.1622e-08
	rs659903381	intergenic	14	63833581	ENSCHIG00000026116(dist=798631),ENSCHIG00000006578(dist=43912)	G	A	0.01	1.85112	1.20737e-08
	rs656384807	intergenic	16	10250666	NONE(dist=NONE),CDC73(dist=374397)	C	T	0.01	1.7754	3.65495e-08
	rs669158379	intergenic	16	10250671	NONE(dist=NONE),CDC73(dist=374392)	A	G	0.01	1.7754	3.65495e-08
	rs649580890	intergenic	20	25346719	ENSCHIG00000027018(dist=287135),NDUFS4(dist=96176)	G	A	0.01	1.7757	3.84294e-08
	rs645235225	intergenic	21	35966853	STXBP6(dist=1207949),ENSCHIG00000026291(dist=95903)	C	G	0.02667	1.00452	2.05305e-08
	rs662470434	intergenic	22	17875940	LMCD1(dist=78790),GRM7(dist=614713)	A	C	0.11	0.524913	3.077e-08
CD	rs661016801	intronic	4	112863279	SUN3	C	A	0.03667	-3.56756	4.32521e-08
	rs644022626	intronic	4	112885321	C7orf57	C	T	0.02333	-4.41334	5.38622e-08
	rs655892913	intronic	4	112885329	C7orf57	C	A	0.02333	-4.41334	5.38622e-08
	rs666689518	intronic	4	112885338	C7orf57	T	G	0.02333	-4.41334	5.38622e-08
	rs641256384	intergenic	9	41734766	MANEA(dist=123969),ENSCHIG00000020259(dist=986291)	C	G	0.01	-5.97587	6.74548e-09
	rs663356952	intergenic	13	81760884	DOK5(dist=148578),CBLN4(dist=1074950)	C	G	0.02333	-3.90383	3.12747e-08
	rs636319985	intergenic	20	46054181	ENSCHIG00000022146(dist=1094293),CDH9(dist=496689)	A	T	0.01	-7.21998	4.7365e-08
	rs648512107	intergenic	20	46056147	ENSCHIG00000022146(dist=1096259),CDH9(dist=494723)	C	G	0.01	-7.21998	4.7365e-08
	rs672429962	intergenic	22	20984478	ENSCHIG00000008494(dist=1607585),EDEM1(dist=48944)	A	G	0.01	-8.67284	9.53519e-11
	rs657980380	intergenic	22	20984531	ENSCHIG00000008494(dist=1607638),EDEM1(dist=48891)	T	G	0.01333	-5.56956	1.99499e-09
	rs639504162	intergenic	23	13584845	CDKAL1(dist=56721),SOX4(dist=254384)	C	T	0.04333	-3.51099	3.04616e-08
