# Supplementary material for: Genome-Wide Association Study of Body Conformation Traits by Whole Genome Sequencing in Dazu Black Goats
Source: Animals (Basel). 2022 Feb 23;12(5):548. doi: 10.3390/ani12050548 (PMC8908837; doi:10.3390/ani12050548)
Supplement: Supplementary file 1 [file animals-12-00548-s001.zip › Table S4 GO terms analysis.xlsx]

## Sheet: Sheet1
Phenotype	ID	Description	GeneRatio	BgRatio	pvalue	geneID	Count	ontology
BH	GO:0003779	actin binding	1/1	199/9216	0.0215929	PSTPIP2	1	MF
	GO:0008092	cytoskeletal protein binding	1/1	419/9216	0.0454644	PSTPIP2	1	MF
CC	GO:0008009	chemokine activity	2/15	26/9216	0.000785707	CCL19/CCL21	2	MF
	GO:0042379	chemokine receptor binding	2/15	31/9216	0.00111889	CCL19/CCL21	2	MF
	GO:0048018	receptor ligand activity	3/15	264/9216	0.00819078	CCL19/FGF9/CCL21	3	MF
	GO:0030546	signaling receptor activator activity	3/15	268/9216	0.00853662	CCL19/FGF9/CCL21	3	MF
	GO:0030545	receptor regulator activity	3/15	279/9216	0.00953225	CCL19/FGF9/CCL21	3	MF
	GO:0001664	G protein-coupled receptor binding	2/15	103/9216	0.0118138	CCL19/CCL21	2	MF
	GO:0005125	cytokine activity	2/15	108/9216	0.0129338	CCL19/CCL21	2	MF
	GO:0000993	RNA polymerase II complex binding	1/15	14/9216	0.0225627	CDC73	1	MF
	GO:0005126	cytokine receptor binding	2/15	148/9216	0.0234547	CCL19/CCL21	2	MF
	GO:0043175	RNA polymerase core enzyme binding	1/15	15/9216	0.024156	CDC73	1	MF
	GO:0008137	NADH dehydrogenase (ubiquinone) activity	1/15	16/9216	0.0257469	NDUFS4	1	MF
	GO:0050136	NADH dehydrogenase (quinone) activity	1/15	16/9216	0.0257469	NDUFS4	1	MF
	GO:0003954	NADH dehydrogenase activity	1/15	17/9216	0.0273353	NDUFS4	1	MF
	GO:0005104	fibroblast growth factor receptor binding	1/15	17/9216	0.0273353	FGF9	1	MF
	GO:0046875	ephrin receptor binding	1/15	17/9216	0.0273353	SIPA1L1	1	MF
	GO:0003955	NAD(P)H dehydrogenase (quinone) activity	1/15	18/9216	0.0289214	NDUFS4	1	MF
	GO:0070063	RNA polymerase binding	1/15	21/9216	0.033665	CDC73	1	MF
	GO:0016655	oxidoreductase activity, acting on NAD(P)H, quinone or similar compound as acceptor	1/15	22/9216	0.0352414	NDUFS4	1	MF
	GO:0001098	basal transcription machinery binding	1/15	23/9216	0.0368154	CDC73	1	MF
	GO:0001099	basal RNA polymerase II transcription machinery binding	1/15	23/9216	0.0368154	CDC73	1	MF
	GO:0030971	receptor tyrosine kinase binding	1/15	31/9216	0.0493214	GRB14	1	MF
	GO:0043130	ubiquitin binding	1/15	40/9216	0.0632095	UBAP1	1	MF
	GO:0016651	oxidoreductase activity, acting on NAD(P)H	1/15	42/9216	0.0662699	NDUFS4	1	MF
	GO:1990782	protein tyrosine kinase binding	1/15	44/9216	0.0693209	GRB14	1	MF
	GO:0032182	ubiquitin-like protein binding	1/15	49/9216	0.076908	UBAP1	1	MF
	GO:0009055	electron transfer activity	1/15	53/9216	0.082936	NDUFS4	1	MF
	GO:0004896	cytokine receptor activity	1/15	54/9216	0.0844372	CNTFR	1	MF
	GO:0019955	cytokine binding	1/15	55/9216	0.0859362	CNTFR	1	MF
	GO:0140375	immune receptor activity	1/15	59/9216	0.0919091	CNTFR	1	MF
	GO:0070851	growth factor receptor binding	1/15	68/9216	0.105215	FGF9	1	MF
	GO:0008022	protein C-terminus binding	1/15	70/9216	0.108147	FIGN	1	MF
	GO:0030674	protein-macromolecule adaptor activity	1/15	88/9216	0.134136	GRB14	1	MF
	GO:0008083	growth factor activity	1/15	93/9216	0.141228	FGF9	1	MF
	GO:0060090	molecular adaptor activity	1/15	111/9216	0.166315	GRB14	1	MF
	GO:0005096	GTPase activator activity	1/15	120/9216	0.1786	SIPA1L1	1	MF
	GO:0005615	extracellular space	4/17	476/9933	0.00752876	CNTFR/CCL19/FGF9/CCL21	4	CC
	GO:0036452	ESCRT complex	1/17	12/9933	0.0203565	UBAP1	1	CC
	GO:0005747	mitochondrial respiratory chain complex I	1/17	26/9933	0.0436128	NDUFS4	1	CC
	GO:0030964	NADH dehydrogenase complex	1/17	26/9933	0.0436128	NDUFS4	1	CC
	GO:0045271	respiratory chain complex I	1/17	26/9933	0.0436128	NDUFS4	1	CC
	GO:0008023	transcription elongation factor complex	1/17	28/9933	0.0468924	CDC73	1	CC
	GO:0098797	plasma membrane protein complex	2/17	217/9933	0.0520975	CNTFR/SGCG	2	CC
	GO:0042383	sarcolemma	1/17	36/9933	0.0599052	SGCG	1	CC
	GO:0005746	mitochondrial respirasome	1/17	37/9933	0.06152	NDUFS4	1	CC
	GO:0016363	nuclear matrix	1/17	37/9933	0.06152	FIGN	1	CC
	GO:0098803	respiratory chain complex	1/17	39/9933	0.0647418	NDUFS4	1	CC
	GO:0016591	RNA polymerase II, holoenzyme	1/17	41/9933	0.0679531	CDC73	1	CC
	GO:0034399	nuclear periphery	1/17	46/9933	0.0759361	FIGN	1	CC
	GO:1990204	oxidoreductase complex	1/17	51/9933	0.0838548	NDUFS4	1	CC
	GO:0000428	DNA-directed RNA polymerase complex	1/17	52/9933	0.0854308	CDC73	1	CC
	GO:0055029	nuclear DNA-directed RNA polymerase complex	1/17	52/9933	0.0854308	CDC73	1	CC
	GO:0030880	RNA polymerase complex	1/17	53/9933	0.0870043	CDC73	1	CC
	GO:0070469	respirasome	1/17	54/9933	0.0885753	NDUFS4	1	CC
	GO:0098800	inner mitochondrial membrane protein complex	1/17	65/9933	0.105689	NDUFS4	1	CC
	GO:0098802	plasma membrane signaling receptor complex	1/17	65/9933	0.105689	CNTFR	1	CC
	GO:0048144	fibroblast proliferation	2/12	40/8279	0.00145704	CDC73/NDUFS4	2	BP
	GO:0048145	regulation of fibroblast proliferation	2/12	40/8279	0.00145704	CDC73/NDUFS4	2	BP
	GO:0007169	transmembrane receptor protein tyrosine kinase signaling pathway	3/12	234/8279	0.00405942	SIPA1L1/FGF9/GRB14	3	BP
	GO:0045930	negative regulation of mitotic cell cycle	2/12	86/8279	0.00657926	BRINP1/CDC73	2	BP
	GO:0007548	sex differentiation	2/12	106/8279	0.00985743	CNTFR/FGF9	2	BP
	GO:0008284	positive regulation of cell population proliferation	3/12	364/8279	0.0137885	CNTFR/FGF9/NDUFS4	3	BP
	GO:0036336	dendritic cell migration	1/12	10/8279	0.0144081	CCL21	1	BP
	GO:0051491	positive regulation of filopodium assembly	1/12	10/8279	0.0144081	CCL21	1	BP
	GO:0090023	positive regulation of neutrophil chemotaxis	1/12	10/8279	0.0144081	CCL21	1	BP
	GO:0034622	cellular protein-containing complex assembly	3/12	376/8279	0.0150514	STXBP6/CCL21/NDUFS4	3	BP
	GO:0002691	regulation of cellular extravasation	1/12	11/8279	0.0158384	CCL21	1	BP
	GO:0043552	positive regulation of phosphatidylinositol 3-kinase activity	1/12	11/8279	0.0158384	CCL21	1	BP
	GO:0071624	positive regulation of granulocyte chemotaxis	1/12	11/8279	0.0158384	CCL21	1	BP
	GO:1902624	positive regulation of neutrophil migration	1/12	11/8279	0.0158384	CCL21	1	BP
	GO:0050901	leukocyte tethering or rolling	1/12	12/8279	0.0172668	CCL21	1	BP
	GO:0090022	regulation of neutrophil chemotaxis	1/12	12/8279	0.0172668	CCL21	1	BP
	GO:2000403	positive regulation of lymphocyte migration	1/12	12/8279	0.0172668	CCL21	1	BP
	GO:2000404	regulation of T cell migration	1/12	12/8279	0.0172668	CCL21	1	BP
	GO:0007167	enzyme linked receptor protein signaling pathway	3/12	397/8279	0.0174188	SIPA1L1/FGF9/GRB14	3	BP
	GO:1904707	positive regulation of vascular associated smooth muscle cell proliferation	1/12	13/8279	0.0186933	FGF9	1	BP
	GO:1904994	regulation of leukocyte adhesion to vascular endothelial cell	1/12	13/8279	0.0186933	CCL21	1	BP
	GO:0031440	regulation of mRNA 3'-end processing	1/12	14/8279	0.0201179	CDC73	1	BP
	GO:0043551	regulation of phosphatidylinositol 3-kinase activity	1/12	14/8279	0.0201179	CCL21	1	BP
	GO:0048147	negative regulation of fibroblast proliferation	1/12	14/8279	0.0201179	CDC73	1	BP
	GO:0090218	positive regulation of lipid kinase activity	1/12	14/8279	0.0201179	CCL21	1	BP
	GO:1902622	regulation of neutrophil migration	1/12	14/8279	0.0201179	CCL21	1	BP
	GO:0002686	negative regulation of leukocyte migration	1/12	15/8279	0.0215406	CCL21	1	BP
	GO:0019933	cAMP-mediated signaling	1/12	15/8279	0.0215406	NDUFS4	1	BP
	GO:0046627	negative regulation of insulin receptor signaling pathway	1/12	15/8279	0.0215406	GRB14	1	BP
	GO:0051489	regulation of filopodium assembly	1/12	15/8279	0.0215406	CCL21	1	BP
	GO:1902808	positive regulation of cell cycle G1/S phase transition	1/12	15/8279	0.0215406	CDC73	1	BP
	GO:1900077	negative regulation of cellular response to insulin stimulus	1/12	16/8279	0.0229614	GRB14	1	BP
	GO:0006378	mRNA polyadenylation	1/12	17/8279	0.0243803	CDC73	1	BP
	GO:0048814	regulation of dendrite morphogenesis	1/12	17/8279	0.0243803	SIPA1L1	1	BP
	GO:0007346	regulation of mitotic cell cycle	2/12	172/8279	0.0247024	BRINP1/CDC73	2	BP
	GO:0043254	regulation of protein-containing complex assembly	2/12	176/8279	0.0257851	STXBP6/CCL21	2	BP
	GO:0010390	histone monoubiquitination	1/12	18/8279	0.0257973	CDC73	1	BP
	GO:0019935	cyclic-nucleotide-mediated signaling	1/12	18/8279	0.0257973	NDUFS4	1	BP
	GO:0072678	T cell migration	1/12	18/8279	0.0257973	CCL21	1	BP
	GO:0031648	protein destabilization	1/12	19/8279	0.0272124	CDC73	1	BP
	GO:0046847	filopodium assembly	1/12	19/8279	0.0272124	CCL21	1	BP
	GO:0051591	response to cAMP	1/12	19/8279	0.0272124	NDUFS4	1	BP
	GO:0043631	RNA polyadenylation	1/12	20/8279	0.0286257	CDC73	1	BP
	GO:0071622	regulation of granulocyte chemotaxis	1/12	20/8279	0.0286257	CCL21	1	BP
	GO:2000107	negative regulation of leukocyte apoptotic process	1/12	20/8279	0.0286257	CCL21	1	BP
	GO:0031529	ruffle organization	1/12	21/8279	0.0300371	CCL21	1	BP
	GO:0033628	regulation of cell adhesion mediated by integrin	1/12	21/8279	0.0300371	CCL21	1	BP
	GO:0048661	positive regulation of smooth muscle cell proliferation	1/12	21/8279	0.0300371	FGF9	1	BP
	GO:0061756	leukocyte adhesion to vascular endothelial cell	1/12	21/8279	0.0300371	CCL21	1	BP
	GO:0090630	activation of GTPase activity	1/12	21/8279	0.0300371	CCL21	1	BP
	GO:1904705	regulation of vascular associated smooth muscle cell proliferation	1/12	21/8279	0.0300371	FGF9	1	BP
	GO:1990874	vascular associated smooth muscle cell proliferation	1/12	21/8279	0.0300371	FGF9	1	BP
	GO:2000401	regulation of lymphocyte migration	1/12	21/8279	0.0300371	CCL21	1	BP
	GO:1901700	response to oxygen-containing compound	3/12	493/8279	0.0308488	GRB14/CCL21/NDUFS4	3	BP
	GO:0006368	transcription elongation from RNA polymerase II promoter	1/12	22/8279	0.0314466	CDC73	1	BP
	GO:0031124	mRNA 3'-end processing	1/12	22/8279	0.0314466	CDC73	1	BP
	GO:0045786	negative regulation of cell cycle	2/12	199/8279	0.0323824	BRINP1/CDC73	2	BP
	GO:0043550	regulation of lipid kinase activity	1/12	23/8279	0.0328542	CCL21	1	BP
	GO:0001954	positive regulation of cell-matrix adhesion	1/12	24/8279	0.0342599	CCL21	1	BP
	GO:0030593	neutrophil chemotaxis	1/12	24/8279	0.0342599	CCL21	1	BP
	GO:0048146	positive regulation of fibroblast proliferation	1/12	25/8279	0.0356638	NDUFS4	1	BP
	GO:0033627	cell adhesion mediated by integrin	1/12	26/8279	0.0370658	CCL21	1	BP
	GO:0045123	cellular extravasation	1/12	26/8279	0.0370658	CCL21	1	BP
	GO:0120035	regulation of plasma membrane bounded cell projection organization	2/12	216/8279	0.0376488	SIPA1L1/CCL21	2	BP
	GO:0016574	histone ubiquitination	1/12	27/8279	0.0384659	CDC73	1	BP
	GO:0050773	regulation of dendrite development	1/12	27/8279	0.0384659	SIPA1L1	1	BP
	GO:0071677	positive regulation of mononuclear cell migration	1/12	27/8279	0.0384659	CCL21	1	BP
	GO:2000134	negative regulation of G1/S transition of mitotic cell cycle	1/12	27/8279	0.0384659	CDC73	1	BP
	GO:0031344	regulation of cell projection organization	2/12	219/8279	0.0386112	SIPA1L1/CCL21	2	BP
	GO:0010257	NADH dehydrogenase complex assembly	1/12	28/8279	0.0398641	NDUFS4	1	BP
	GO:0032981	mitochondrial respiratory chain complex I assembly	1/12	28/8279	0.0398641	NDUFS4	1	BP
	GO:1902807	negative regulation of cell cycle G1/S phase transition	1/12	29/8279	0.0412605	CDC73	1	BP
	GO:0006906	vesicle fusion	1/12	30/8279	0.0426551	STXBP6	1	BP
	GO:1900076	regulation of cellular response to insulin stimulus	1/12	30/8279	0.0426551	GRB14	1	BP
	GO:0006354	DNA-templated transcription, elongation	1/12	32/8279	0.0454385	CDC73	1	BP
	GO:0031123	RNA 3'-end processing	1/12	32/8279	0.0454385	CDC73	1	BP
	GO:0090174	organelle membrane fusion	1/12	32/8279	0.0454385	STXBP6	1	BP
	GO:0009725	response to hormone	2/12	241/8279	0.0459588	GRB14/CCL21	2	BP
	GO:1901989	positive regulation of cell cycle phase transition	1/12	33/8279	0.0468275	CDC73	1	BP
	GO:1990266	neutrophil migration	1/12	33/8279	0.0468275	CCL21	1	BP
	GO:2000106	regulation of leukocyte apoptotic process	1/12	33/8279	0.0468275	CCL21	1	BP
	GO:0046626	regulation of insulin receptor signaling pathway	1/12	34/8279	0.0482146	GRB14	1	BP
	GO:0046683	response to organophosphorus	1/12	34/8279	0.0482146	NDUFS4	1	BP
	GO:0051781	positive regulation of cell division	1/12	34/8279	0.0482146	FGF9	1	BP
	GO:0006513	protein monoubiquitination	1/12	35/8279	0.0495999	CDC73	1	BP
	GO:1901654	response to ketone	1/12	35/8279	0.0495999	CCL21	1	BP
	GO:1903313	positive regulation of mRNA metabolic process	1/12	35/8279	0.0495999	CDC73	1	BP
	GO:0007631	feeding behavior	1/12	36/8279	0.0509833	CNTFR	1	BP
	GO:0014074	response to purine-containing compound	1/12	36/8279	0.0509833	NDUFS4	1	BP
	GO:0071621	granulocyte chemotaxis	1/12	36/8279	0.0509833	CCL21	1	BP
	GO:0072676	lymphocyte migration	1/12	36/8279	0.0509833	CCL21	1	BP
	GO:0045638	negative regulation of myeloid cell differentiation	1/12	37/8279	0.0523648	CDC73	1	BP
	GO:0048813	dendrite morphogenesis	1/12	37/8279	0.0523648	SIPA1L1	1	BP
	GO:0046330	positive regulation of JNK cascade	1/12	38/8279	0.0537445	CCL21	1	BP
	GO:0051209	release of sequestered calcium ion into cytosol	1/12	38/8279	0.0537445	CCL21	1	BP
	GO:0051283	negative regulation of sequestering of calcium ion	1/12	38/8279	0.0537445	CCL21	1	BP
	GO:0048660	regulation of smooth muscle cell proliferation	1/12	39/8279	0.0551224	FGF9	1	BP
	GO:0051282	regulation of sequestering of calcium ion	1/12	39/8279	0.0551224	CCL21	1	BP
	GO:0008543	fibroblast growth factor receptor signaling pathway	1/12	40/8279	0.0564984	FGF9	1	BP
	GO:0051208	sequestering of calcium ion	1/12	40/8279	0.0564984	CCL21	1	BP
	GO:0071887	leukocyte apoptotic process	1/12	40/8279	0.0564984	CCL21	1	BP
	GO:0097305	response to alcohol	1/12	40/8279	0.0564984	CCL21	1	BP
	GO:0097553	calcium ion transmembrane import into cytosol	1/12	40/8279	0.0564984	CCL21	1	BP
	GO:0048659	smooth muscle cell proliferation	1/12	41/8279	0.0578726	FGF9	1	BP
	GO:0030036	actin cytoskeleton organization	2/12	277/8279	0.0590177	SIPA1L1/CCL21	2	BP
	GO:0045666	positive regulation of neuron differentiation	1/12	42/8279	0.059245	BRINP1	1	BP
	GO:0002690	positive regulation of leukocyte chemotaxis	1/12	43/8279	0.0606155	CCL21	1	BP
	GO:0030838	positive regulation of actin filament polymerization	1/12	43/8279	0.0606155	CCL21	1	BP
	GO:2000045	regulation of G1/S transition of mitotic cell cycle	1/12	43/8279	0.0606155	CDC73	1	BP
	GO:0033108	mitochondrial respiratory chain complex assembly	1/12	44/8279	0.0619842	NDUFS4	1	BP
	GO:0050770	regulation of axonogenesis	1/12	44/8279	0.0619842	SIPA1L1	1	BP
	GO:0051897	positive regulation of protein kinase B signaling	1/12	45/8279	0.0633511	CCL21	1	BP
	GO:0061025	membrane fusion	1/12	45/8279	0.0633511	STXBP6	1	BP
	GO:0060402	calcium ion transport into cytosol	1/12	46/8279	0.0647162	CCL21	1	BP
	GO:0097530	granulocyte migration	1/12	46/8279	0.0647162	CCL21	1	BP
	GO:0120034	positive regulation of plasma membrane bounded cell projection assembly	1/12	47/8279	0.0660794	CCL21	1	BP
	GO:1903038	negative regulation of leukocyte cell-cell adhesion	1/12	47/8279	0.0660794	CCL21	1	BP
	GO:0048284	organelle fusion	1/12	48/8279	0.0674408	STXBP6	1	BP
	GO:0030010	establishment of cell polarity	1/12	49/8279	0.0688004	CCL21	1	BP
	GO:0071675	regulation of mononuclear cell migration	1/12	49/8279	0.0688004	CCL21	1	BP
	GO:0010243	response to organonitrogen compound	2/12	303/8279	0.0691812	GRB14/NDUFS4	2	BP
	GO:0032874	positive regulation of stress-activated MAPK cascade	1/12	50/8279	0.0701581	CCL21	1	BP
	GO:0044344	cellular response to fibroblast growth factor stimulus	1/12	50/8279	0.0701581	FGF9	1	BP
	GO:0050684	regulation of mRNA processing	1/12	50/8279	0.0701581	CDC73	1	BP
	GO:0071774	response to fibroblast growth factor	1/12	50/8279	0.0701581	FGF9	1	BP
	GO:0030029	actin filament-based process	2/12	306/8279	0.0703907	SIPA1L1/CCL21	2	BP
	GO:0002688	regulation of leukocyte chemotaxis	1/12	51/8279	0.0715141	CCL21	1	BP
	GO:0008584	male gonad development	1/12	51/8279	0.0715141	FGF9	1	BP
	GO:0031532	actin cytoskeleton reorganization	1/12	51/8279	0.0715141	SIPA1L1	1	BP
	GO:0002687	positive regulation of leukocyte migration	1/12	52/8279	0.0728682	CCL21	1	BP
	GO:0046546	development of primary male sexual characteristics	1/12	52/8279	0.0728682	FGF9	1	BP
	GO:0070304	positive regulation of stress-activated protein kinase signaling cascade	1/12	52/8279	0.0728682	CCL21	1	BP
	GO:1902806	regulation of cell cycle G1/S phase transition	1/12	52/8279	0.0728682	CDC73	1	BP
	GO:0001952	regulation of cell-matrix adhesion	1/12	53/8279	0.0742205	CCL21	1	BP
	GO:0010811	positive regulation of cell-substrate adhesion	1/12	53/8279	0.0742205	CCL21	1	BP
	GO:0043547	positive regulation of GTPase activity	1/12	54/8279	0.0755711	CCL21	1	BP
	GO:0008286	insulin receptor signaling pathway	1/12	56/8279	0.0782667	GRB14	1	BP
	GO:0032273	positive regulation of protein polymerization	1/12	56/8279	0.0782667	CCL21	1	BP
	GO:0060401	cytosolic calcium ion transport	1/12	56/8279	0.0782667	CCL21	1	BP
	GO:0000278	mitotic cell cycle	2/12	330/8279	0.080325	BRINP1/CDC73	2	BP
	GO:0045834	positive regulation of lipid metabolic process	1/12	58/8279	0.0809551	CCL21	1	BP
	GO:0043524	negative regulation of neuron apoptotic process	1/12	59/8279	0.0822966	CNTFR	1	BP
	GO:0046328	regulation of JNK cascade	1/12	59/8279	0.0822966	CCL21	1	BP
	GO:1901698	response to nitrogen compound	2/12	336/8279	0.0828777	GRB14/NDUFS4	2	BP
	GO:0050680	negative regulation of epithelial cell proliferation	1/12	60/8279	0.0836363	CDC73	1	BP
	GO:1901991	negative regulation of mitotic cell cycle phase transition	1/12	60/8279	0.0836363	CDC73	1	BP
	GO:0030177	positive regulation of Wnt signaling pathway	1/12	61/8279	0.0849742	CDC73	1	BP
	GO:0050921	positive regulation of chemotaxis	1/12	62/8279	0.0863104	CCL21	1	BP
	GO:0002224	toll-like receptor signaling pathway	1/12	63/8279	0.0876447	TLR4	1	BP
	GO:0003006	developmental process involved in reproduction	2/12	351/8279	0.089374	CNTFR/FGF9	2	BP
	GO:0007163	establishment or maintenance of cell polarity	1/12	65/8279	0.090308	CCL21	1	BP
	GO:0016358	dendrite development	1/12	65/8279	0.090308	SIPA1L1	1	BP
	GO:0043123	positive regulation of I-kappaB kinase/NF-kappaB signaling	1/12	65/8279	0.090308	CCL21	1	BP
	GO:0046661	male sex differentiation	1/12	65/8279	0.090308	FGF9	1	BP
	GO:0051302	regulation of cell division	1/12	65/8279	0.090308	FGF9	1	BP
	GO:0022408	negative regulation of cell-cell adhesion	1/12	66/8279	0.091637	CCL21	1	BP
	GO:0033002	muscle cell proliferation	1/12	68/8279	0.0942896	FGF9	1	BP
	GO:0007050	cell cycle arrest	1/12	69/8279	0.0956133	BRINP1	1	BP
	GO:0051896	regulation of protein kinase B signaling	1/12	69/8279	0.0956133	CCL21	1	BP
	GO:0043066	negative regulation of apoptotic process	2/12	366/8279	0.0960273	CNTFR/CCL21	2	BP
	GO:0000082	G1/S transition of mitotic cell cycle	1/12	70/8279	0.0969352	CDC73	1	BP
	GO:0007254	JNK cascade	1/12	70/8279	0.0969352	CCL21	1	BP
	GO:1901988	negative regulation of cell cycle phase transition	1/12	70/8279	0.0969352	CDC73	1	BP
	GO:0045333	cellular respiration	1/12	72/8279	0.0995736	NDUFS4	1	BP
	GO:0051651	maintenance of location in cell	1/12	72/8279	0.0995736	CCL21	1	BP
	GO:0071674	mononuclear cell migration	1/12	73/8279	0.10089	CCL21	1	BP
	GO:0007204	positive regulation of cytosolic calcium ion concentration	1/12	74/8279	0.102205	CCL21	1	BP
	GO:0070588	calcium ion transmembrane transport	1/12	74/8279	0.102205	CCL21	1	BP
	GO:0043069	negative regulation of programmed cell death	2/12	381/8279	0.102829	CNTFR/CCL21	2	BP
	GO:0030833	regulation of actin filament polymerization	1/12	75/8279	0.103518	CCL21	1	BP
	GO:0008406	gonad development	1/12	76/8279	0.104829	FGF9	1	BP
	GO:0043523	regulation of neuron apoptotic process	1/12	76/8279	0.104829	CNTFR	1	BP
	GO:0002685	regulation of leukocyte migration	1/12	77/8279	0.106139	CCL21	1	BP
	GO:0030041	actin filament polymerization	1/12	78/8279	0.107447	CCL21	1	BP
	GO:0032872	regulation of stress-activated MAPK cascade	1/12	78/8279	0.107447	CCL21	1	BP
	GO:1901215	negative regulation of neuron death	1/12	78/8279	0.107447	CNTFR	1	BP
	GO:0045137	development of primary sexual characteristics	1/12	79/8279	0.108753	FGF9	1	BP
	GO:0097529	myeloid leukocyte migration	1/12	79/8279	0.108753	CCL21	1	BP
	GO:1902905	positive regulation of supramolecular fiber organization	1/12	79/8279	0.108753	CCL21	1	BP
	GO:0044843	cell cycle G1/S phase transition	1/12	80/8279	0.110057	CDC73	1	BP
	GO:0060491	regulation of cell projection assembly	1/12	81/8279	0.111359	CCL21	1	BP
	GO:0070302	regulation of stress-activated protein kinase signaling cascade	1/12	81/8279	0.111359	CCL21	1	BP
	GO:0120032	regulation of plasma membrane bounded cell projection assembly	1/12	81/8279	0.111359	CCL21	1	BP
	GO:0002221	pattern recognition receptor signaling pathway	1/12	82/8279	0.11266	TLR4	1	BP
	GO:0019932	second-messenger-mediated signaling	1/12	82/8279	0.11266	NDUFS4	1	BP
	GO:0043087	regulation of GTPase activity	1/12	82/8279	0.11266	CCL21	1	BP
	GO:0051480	regulation of cytosolic calcium ion concentration	1/12	82/8279	0.11266	CCL21	1	BP
	GO:0032869	cellular response to insulin stimulus	1/12	83/8279	0.113959	GRB14	1	BP
	GO:0051056	regulation of small GTPase mediated signal transduction	1/12	83/8279	0.113959	SIPA1L1	1	BP
	GO:0060538	skeletal muscle organ development	1/12	83/8279	0.113959	CNTFR	1	BP
	GO:0007160	cell-matrix adhesion	1/12	84/8279	0.115256	CCL21	1	BP
	GO:0008064	regulation of actin polymerization or depolymerization	1/12	84/8279	0.115256	CCL21	1	BP
	GO:0030832	regulation of actin filament length	1/12	84/8279	0.115256	CCL21	1	BP
	GO:0045664	regulation of neuron differentiation	1/12	84/8279	0.115256	BRINP1	1	BP
	GO:0051726	regulation of cell cycle	2/12	408/8279	0.115421	BRINP1/CDC73	2	BP
	GO:0044087	regulation of cellular component biogenesis	2/12	409/8279	0.115895	STXBP6/CCL21	2	BP
	GO:0060548	negative regulation of cell death	2/12	409/8279	0.115895	CNTFR/CCL21	2	BP
	GO:0001932	regulation of protein phosphorylation	2/12	410/8279	0.11637	CCL21/NDUFS4	2	BP
	GO:0050920	regulation of chemotaxis	1/12	85/8279	0.116552	CCL21	1	BP
	GO:0070374	positive regulation of ERK1 and ERK2 cascade	1/12	85/8279	0.116552	CCL21	1	BP
	GO:0030595	leukocyte chemotaxis	1/12	86/8279	0.117846	CCL21	1	BP
	GO:0043491	protein kinase B signaling	1/12	86/8279	0.117846	CCL21	1	BP
	GO:0051495	positive regulation of cytoskeleton organization	1/12	86/8279	0.117846	CCL21	1	BP
	GO:0010810	regulation of cell-substrate adhesion	1/12	87/8279	0.119138	CCL21	1	BP
CD	GO:0016798	hydrolase activity, acting on glycosyl bonds	2/5	76/9216	0.00066046	MANEA/EDEM1	2	MF
	GO:0004559	alpha-mannosidase activity	1/5	10/9216	0.00541476	EDEM1	1	MF
	GO:0015923	mannosidase activity	1/5	11/9216	0.00595494	EDEM1	1	MF
	GO:0044322	endoplasmic reticulum quality control compartment	1/5	10/9933	0.00502461	EDEM1	1	CC
	GO:0016235	aggresome	1/5	17/9933	0.0085298	EDEM1	1	CC
	GO:0006474	N-terminal protein amino acid acetylation	1/3	10/8279	0.00361969	SOX4	1	BP
	GO:1903319	positive regulation of protein maturation	1/3	10/8279	0.00361969	SOX4	1	BP
	GO:0031571	mitotic G1 DNA damage checkpoint	1/3	11/8279	0.00398118	SOX4	1	BP
	GO:0044783	G1 DNA damage checkpoint	1/3	11/8279	0.00398118	SOX4	1	BP
	GO:0044819	mitotic G1/S transition checkpoint	1/3	11/8279	0.00398118	SOX4	1	BP
	GO:0072413	signal transduction involved in mitotic cell cycle checkpoint	1/3	11/8279	0.00398118	SOX4	1	BP
	GO:2000758	positive regulation of peptidyl-lysine acetylation	1/3	11/8279	0.00398118	SOX4	1	BP
	GO:0006516	glycoprotein catabolic process	1/3	14/8279	0.00506511	EDEM1	1	BP
	GO:0031365	N-terminal protein amino acid modification	1/3	14/8279	0.00506511	SOX4	1	BP
	GO:0045047	protein targeting to ER	1/3	15/8279	0.00542625	EDEM1	1	BP
	GO:1901985	positive regulation of protein acetylation	1/3	15/8279	0.00542625	SOX4	1	BP
	GO:0070861	regulation of protein exit from endoplasmic reticulum	1/3	16/8279	0.0057873	EDEM1	1	BP
	GO:0072401	signal transduction involved in DNA integrity checkpoint	1/3	17/8279	0.00614826	SOX4	1	BP
	GO:0072422	signal transduction involved in DNA damage checkpoint	1/3	17/8279	0.00614826	SOX4	1	BP
	GO:0072599	establishment of protein localization to endoplasmic reticulum	1/3	18/8279	0.00650914	EDEM1	1	BP
	GO:0030970	retrograde protein transport, ER to cytosol	1/3	19/8279	0.00686993	EDEM1	1	BP
	GO:0072395	signal transduction involved in cell cycle checkpoint	1/3	19/8279	0.00686993	SOX4	1	BP
	GO:1903513	endoplasmic reticulum to cytosol transport	1/3	19/8279	0.00686993	EDEM1	1	BP
	GO:0071158	positive regulation of cell cycle arrest	1/3	20/8279	0.00723063	SOX4	1	BP
	GO:1903317	regulation of protein maturation	1/3	23/8279	0.00831221	SOX4	1	BP
	GO:0044773	mitotic DNA damage checkpoint	1/3	25/8279	0.00903282	SOX4	1	BP
	GO:0070972	protein localization to endoplasmic reticulum	1/3	26/8279	0.009393	EDEM1	1	BP
	GO:0044774	mitotic DNA integrity checkpoint	1/3	27/8279	0.00975309	SOX4	1	BP
	GO:2000134	negative regulation of G1/S transition of mitotic cell cycle	1/3	27/8279	0.00975309	SOX4	1	BP
