# Supplementary material for: Genome-Wide Association Study of Body Conformation Traits by Whole Genome Sequencing in Dazu Black Goats
Source: Animals (Basel). 2022 Feb 23;12(5):548. doi: 10.3390/ani12050548 (PMC8908837; doi:10.3390/ani12050548)
Supplement: Supplementary file 1 [file animals-12-00548-s001.zip › Table S5 KEGG.xlsx]

## Sheet: Sheet1
ID	Description	GeneRatio	BgRatio	pvalue	geneID	Count
chx04064	NF-kappa B signaling pathway	3/11	104/8840	0.000243717	CCL19/TLR4/CCL21	3
chx04061	Viral protein interaction with cytokine and cytokine receptor	2/11	102/8840	0.00677543	CCL19/CCL21	2
chx04060	Cytokine-cytokine receptor interaction	3/11	341/8840	0.00745193	CNTFR/CCL19/CCL21	3
chx04141	Protein processing in endoplasmic reticulum	1/2	172/8840	0.0385376	EDEM1	1
